# Supplementary material for: Circadian control of brain glymphatic and lymphatic fluid flow
Source: Nat Commun. 2020 Sep 2;11:4411. doi: 10.1038/s41467-020-18115-2 (PMC7468152; doi:10.1038/s41467-020-18115-2)
Supplement: Supplementary file 7 — Source Data [file 41467_2020_18115_MOESM7_ESM.xlsx]

## Sheet: Fig. 1c and inset
Fig. 1c and inset
Time (min) from pump start	Day replicates (mean intensity, AU)						Night replicates (mean intensity, AU)
0	1.063	1.618	1.017	1.161	1.012	1.83	1.851	1.006	1.093	1.148	1.071	1.271
1	1.071	2.241	1.358	1.506	1.368	2.164	2.693	1.139	1.349	1.952	1.164	1.468
2	1.169	2.39	1.949	1.679	1.908	2.504	5.44	1.644	1.465	5.807	1.424	1.775
3	1.558	3.165	3.792	2.46	4.501	3.047	9.588	3.414	1.882	13.265	1.683	2.355
4	2.017	4.459	8.147	4.44	10.912	4.128	12.938	7.092	2.735	7.442	1.898	3.156
5	2.868	7.022	15.313	8.165	20.249	5.995	10.021	10.982	3.926	15.585	2.05	4.017
6	3.054	6.564	16.387	9.39	21.536	9.304	9.914	10.365	4.234	16.015	2.158	4.038
7	3.292	6.603	16.263	9.662	21.073	13.331	10.716	10.5	4.447	16.117	2.171	4.017
8	3.625	7.221	16.386	10.207	21.643	19.008	11.516	10.907	4.695	20.257	2.289	4.127
9	4.094	7.221	16.676	11.031	22.568	25.308	12.574	11.493	4.934	20.408	2.302	4.311
10	4.787	7.574	17.366	12.151	24.04	25.322	13.599	12.104	5.213	20.7	2.401	4.492
11	5.514	8.137	17.95	13.397	26.012	24.46	14.351	12.695	5.547	21.524	2.449	4.725
12	6.436	8.868	18.067	14.929	28.172	24.93	14.882	13.602	5.926	22.38	2.527	4.945
13	7.566	9.532	18.637	16.659	30.809	25.631	15.687	14.208	6.321	23.576	2.616	5.196
14	8.698	10.452	19.324	18.712	33.798	26.669	16.777	15.011	6.785	24.822	2.647	5.513
15	9.931	11.457	20.014	21.096	36.705	27.722	17.442	15.714	7.136	26.199	2.733	5.768
16	11.232	12.643	22.142	23.423	39.688	28.788	18.483	16.517	7.674	27.504	2.82	5.957
17	12.604	13.88	22.88	25.93	42.995	30.001	19.409	17.374	8.341	28.985	2.716	6.382
18	14.043	15.423	23.33	28.486	46.485	31.063	20.308	18.389	8.881	30.56	2.974	6.656
19	15.807	16.915	24.254	31.375	50.078	32.787	21.266	19.048	9.508	32.431	2.939	6.916
20	17.462	18.496	25.185	34.066	53.783	34.37	22.116	20.306	10.084	34.14	2.998	7.4
21	19.11	20.12	26.156	37.188	57.167	35.948	22.879	21.23	10.799	35.995	3.244	7.642
22	20.946	21.983	27.463	40.123	60.684	36.995	23.729	22.131	11.585	37.596	3.279	7.961
23	22.764	23.665	29.058	43.284	63.946	38.53	24.489	23.173	12.466	39.555	3.487	8.283
24	24.887	26.357	29.728	46.557	67.963	40.296	25.2	23.895	13.085	41.497	3.635	8.619
25	26.708	29.071	30.68	49.834	71.55	42.402	25.834	25.244	13.917	43.365	3.607	8.965
26	28.707	31.777	31.597	53.128	74.887	43.652	26.815	26.083	14.758	45.686	3.862	9.263
27	30.769	34.639	32.388	56.494	78.656	45.99	27.381	27.329	15.651	47.529	4.192	9.674
28	32.915	37.561	33.532	60.119	82.104	46.851	28.063	28.269	16.346	49.357	4.362	9.945
29	35.213	39.967	34.367	63.633	85.635	48.984	28.6	29.377	17.231	51.67	4.484	10.351
30	37.009	42.275	35.597	67.147	89.165	50.86	29.426	30.531	18.042	53.725	4.935	10.678	<-- Inset of 1c

## Sheet: Fig. 1d
Fig. 1d
KX Scatter			Pentobarbital Scatter				Avertin Scatter			Estimated cosinor curves
ZT Bin	Exact ZT	Mean Pixel Intensity (A.U.)	ZT Bin	Exact ZT	Mean Pixel Intensity (A.U.)	ZT Bin	Exact ZT	Mean Pixel Intensity (A.U.)		ZT	KX	Pento	Avertin
ZT2	2.08	7.72617	ZT2	2.22	3.97233	ZT2	2.05	3.37183		0	7.00133	4.11319	3.40686
ZT2	2.17	7.66067	ZT2	2.7	4.97917	ZT2	2.12	3.2275		1	7.33525	4.28082	3.53742
ZT2	2.32	6.62717	ZT2	2.68	5.28233	ZT2	2.22	2.9212		2	7.6495	4.45896	3.66383
ZT2	2.35	7.784	ZT2	2.08	3.722	ZT2	2.23	3.5315		3	7.92267	4.63548	3.77749
ZT2	2.42	8.04317	ZT2	2.87	7.2225	ZT2	2.32	3.3505		4	8.13617	4.79836	3.87066
ZT2	2.47	6.72567	ZT2	2.42	4.45683	ZT2	2.33	3.53733		5	8.27547	4.93652	3.93699
ZT2	2.62	7.99017	ZT2	2.65	4.57033	ZT2	2.48	3.09383		6	8.33108	5.04056	3.97198
ZT2	2.63	5.549	ZT6	6.05	5.50633	ZT2	2.55	3.622		7	8.29922	5.10338	3.97323
ZT2	2.7	8.34383	ZT6	6.97	3.21833	ZT6	6.13	5.47017		8	8.18205	5.12071	3.94066
ZT2	3.02	8.23267	ZT6	6.47	5.446	ZT6	6.18	4.73283		9	7.98755	5.09137	3.8765
ZT2	3.33	7.28733	ZT6	6.52	4.08317	ZT6	6.18	3.6905		10	7.72896	5.01736	3.7851
ZT2	3.5	6.70217	ZT6	6.27	4.42217	ZT6	6.22	5.54083		11	7.4239	4.90372	3.67269
ZT6	6.23	14.7377	ZT6	7.15	3.228	ZT6	6.42	6.47367		12	7.09312	4.75817	3.54693
ZT6	6.25	5.1855	ZT6	6.87	4.09683	ZT6	6.42	3.60317		13	6.75914	4.59065	3.41637
ZT6	6.32	4.666	ZT6	6.22	5.1685	ZT6	6.48	3.92417		14	6.44471	4.41254	3.28991
ZT6	6.35	8.118	ZT6	6.42	4.49867	ZT6	6.92	4.0935		15	6.17123	4.23597	3.17615
ZT6	6.38	16.0445	ZT10	10.15	7.78867	ZT10	10	3.84667		16	5.95731	4.07296	3.08284
ZT6	6.62	9.14717	ZT10	10.52	3.88683	ZT10	10.07	2.80917		17	5.81753	3.93462	3.01632
ZT6	6.7	6.46617	ZT10	10.57	4.09383	ZT10	10.07	2.8335		18	5.76139	3.83036	2.98114
ZT6	6.98	6.24417	ZT10	10.85	4.33683	ZT10	10.18	2.99717		19	5.79273	3.76727	2.97968
ZT6	7	6.495	ZT10	10.23	5.63883	ZT10	10.22	3.81717		20	5.9094	3.74966	3.01204
ZT6	7.05	8.648	ZT10	10.5	6.19817	ZT10	10.27	3.19033		21	6.10346	3.77871	3.07603
ZT6	7.32	5.96117	ZT10	10.03	7.60783	ZT10	10.28	3.06617		22	6.3617	3.85247	3.16727
ZT6	7.35	5.03133	ZT10	10.37	5.32833	ZT10	10.32	3.269		23	6.66655	3.96589	3.27957
ZT10	9.97	12.7235	ZT10	10.6	4.63633	ZT10	10.48	2.5445		24	6.99724	4.11126	3.40528
ZT10	10.07	11.138	ZT14	14.77	5.5455	ZT10	10.52	4.604
ZT10	10.13	8.38767	ZT14	14.43	3.43317	ZT14	13.82	3.89233
ZT10	10.17	7.8915	ZT14	14.3	3.66233	ZT14	13.97	3.34
ZT10	10.23	10.2892	ZT14	14.5	3.06117	ZT14	14.03	2.79833
ZT10	10.52	10.0392	ZT14	14.18	3.23317	ZT14	14.13	3.84267
ZT10	10.55	4.8625	ZT14	14.68	4.178	ZT14	14.17	3.46567
ZT10	10.63	8.19783	ZT14	14.47	4.155	ZT14	14.28	3.7185
ZT10	10.83	4.79667	ZT14	14.28	5.01333	ZT14	14.33	2.706
ZT10	10.88	8.77233	ZT14	14.6	5.56167	ZT14	14.42	3.44433
ZT10	11.23	5.56367	ZT14	14.13	3.79133	ZT14	14.47	2.9605
ZT10	11.25	6.51633	ZT14	14.38	4.461	ZT18	18.1	3.81883
ZT14	14.12	4.457	ZT18	19.15	4.3685	ZT18	18.12	3.54367
ZT14	14.22	4.40067	ZT18	18.22	5.44267	ZT18	18.15	3.11933
ZT14	14.28	6.19217	ZT18	18.35	3.45283	ZT18	18.27	3.22217
ZT14	14.42	5.122	ZT18	18.62	3.88717	ZT18	18.37	2.788
ZT14	14.45	5.33917	ZT18	18.93	4.11883	ZT18	18.45	2.3175
ZT14	14.5	5.72267	ZT18	18.05	3.59267	ZT18	18.67	2.978
ZT14	14.63	6.269	ZT18	18.05	3.28783	ZT18	19	3.04017
ZT14	14.78	5.9775	ZT18	18.42	3.6195	ZT18	19.05	3.746
ZT14	14.83	5.17883	ZT18	18.4	3.285	ZT18	19.05	3.35483
ZT14	14.93	7.31767	ZT18	18.18	3.41483	ZT22	22.03	2.10133
ZT14	15.15	6.68667	ZT22	22.9	5.1005	ZT22	22.05	3.82767
ZT14	15.18	6.4245	ZT22	22.58	4.22633	ZT22	22.18	2.52083
ZT14	15.22	8.50233	ZT22	22.22	3.274	ZT22	22.22	3.3875
ZT18	18.18	5.916	ZT22	22.45	3.70767	ZT22	22.33	2.91867
ZT18	18.33	2.89083	ZT22	22.35	3.10833	ZT22	22.48	3.50217
ZT18	18.52	6.36733	ZT22	22.13	3.58967	ZT22	22.93	3.08367
ZT18	18.58	4.284	ZT22	22.45	4.817
ZT18	18.77	4.50917	ZT22	22.97	3.52133
ZT18	18.9	9.43133	ZT22	22.12	3.858
ZT18	18.95	4.19933
ZT18	18.97	5.71
ZT18	19	8.66917
ZT18	19.57	4.3825
ZT22	22.05	6.29017
ZT22	22.1	4.3145
ZT22	22.17	8.25133
ZT22	22.37	8.31883
ZT22	22.43	7.158
ZT22	22.45	10.0763
ZT22	22.72	6.53767
ZT22	22.78	6.1865
ZT22	22.87	7.975
ZT22	22.88	4.511
ZT22	23.45	7.3375

## Sheet: Fig. 1e
Fig. 1e
	Mesor aligned cosinor curve estimate
ZT	KX	Pentobarbital	Avertin
0	-0.0449075	-0.321993	-0.0695945
1	0.289015	-0.154365	0.0609655
2	0.60326	0.023774	0.187378
3	0.876433	0.200295	0.301036
4	1.08994	0.363181	0.394205
5	1.22923	0.501343	0.460539
6	1.28484	0.605375	0.495522
7	1.25298	0.668195	0.496775
8	1.13581	0.685525	0.464209
9	0.941311	0.656187	0.400045
10	0.682727	0.582176	0.308648
11	0.377659	0.468533	0.196242
12	0.0468795	0.322993	0.0704785
13	-0.287096	0.155465	-0.0600785
14	-0.601526	-0.022646	-0.186544
15	-0.875009	-0.199214	-0.300304
16	-1.08892	-0.362218	-0.393618
17	-1.22871	-0.500561	-0.46013
18	-1.28484	-0.604825	-0.495314
19	-1.25351	-0.667911	-0.496775
20	-1.13684	-0.685525	-0.464411
21	-0.942779	-0.656468	-0.400427
22	-0.684535	-0.582717	-0.309179
23	-0.379692	-0.469294	-0.19688
24	-0.0490005	-0.32392	-0.0711725

## Sheet: Fig. 1f
Fig. 1f
	Phase (ZT)				Mesor (Mean Intensity (A.U.))				Amplitude (Mean Intensity (A.U.))
	KX	P	A		KX	P	A		KX	P	A
Estimated value	6.1433	7.8365	6.55308	Estimated value	7.046	4.435	3.476	Estimated value	1.285	0.636	0.5
Upper 95%	8.32818	10.2009	8.72268	Lower 95%	6.523	4.159	3.277	Upper 95%	2.028	1.02	0.78
Lower 95%	3.95842	5.47591	4.37965	Upper 95%	7.569	4.711	3.676	Lower 95%	0.541	0.252	0.221

## Sheet: Fig. 2c and inset
Fig. 2c and inset
Time (min) from EB infusion start	Day clearance replicates (mean intensity, AU)									Night clearance replicates (mean intensity, AU)
0	14.712	13.6	14.315	12.2	12.463	11.586	12.366	13.2	13.034	10.286	10.429	10.279	13.057	12.136	12.187
15	23.39	19.234	16.241	23.228	15.857	14.853	15.305	17.947	15.584	14.452	11.471	11.591	15.639	15.835	15.021
30	29.978	24.953	18.634	29.871	19.631	19.468	19.399	28.167	22.069	18.099	12.406	13.787	17.758	21.596	18.218
45	38.015	29.796	24.37	40.101	23.723	23.678	31.559	35.726	30.244	21.333	13.577	18.192	19.484	29.45	23.263
60	47.221	34.427	29.881	58.951	38.347	32.674	37.131	46.404	37.68	27.879	16.89	19.04	21.501	39.167	31.493
75	53.863	38.409	33.612	69.518	52.537	45.019	53.121	58.324	52.784	34.706	23.289	29.123	27.676	41.779	41.996
90	61.352	41.739	40.386	80.399	62.734	60.072	73.168	68.103	53.915	43.815	34.599	41.316	31.309	53.608	58.391	<-- Inset of 2c

## Sheet: Fig. 2f
Fig. 2f
Day (% area EB)	Night (% area EB)
7.846	9.868
9.85	9.468
8.813	9.541
11.69	9.012
10.28
10.8

## Sheet: Fig. 3b
Fig. 3b
Distance (um)	Day vessel replicates (intensity, AU)
-15.0001	0	0	0	0	0	0	0	0	0	0	0	0	0	0.11742	1.07674	0	0	0	0	0	0	0	0	0	0.38798	0	0	0	0	0	0	0	0	0	0	0	6.22413	14.4495	9.73286	3.52421	11.0559	10.6262	8.34676	5.93645	7.17591	4.92598	5.42875	2.49638	4.75533
-14.6876	0	0	0	0	0	0	0	0	0	0	0	0	0	0.24862	0.97222	0	0.03744	0	0	0	0	0	0	0	0.38013	0	0	0	0	0	0	0	0	0	0	0	5.9879	10.3864	7.12293	6.37095	11.7104	13.1598	7.53694	5.97371	6.69047	5.04099	7.11794	4.26454	4.32292
-14.375	0	0	0	0	0	0	0	0	0	0	0	0	0	0.001	0	0	0.56745	0	0	0	0	0	0	0	0.52198	0	0	0	0	0	0	0	0	0	0	0	5.67874	7.42315	7.50947	7.43864	10.5437	14.5055	6.75349	7.50854	5.3125	6.03137	11.2489	4.19704	5.92331
-14.0625	0	0	0	0	0	0	0	0	0	0	0	0	0	0	0	0	1.01998	0	0	0	0	0	0	0	0.50929	0	0	0	0	0	0	0	0	0	0	0	4.78131	4.69374	8.78352	9.28187	10.8493	10.2932	6.86987	10.7673	2.1173	6.16008	10.4981	4.90745	7.31046
-13.75	0	0	0	0	0	0	0	0	0	0	0	0	0	0	0	0	1.58295	0	0	0	0	0	0	0	0.99431	0	0	0	0	0	0	0	0	0	0	0	4.18438	5.09599	7.23356	11.3289	10.6665	9.24347	9.21912	11.4892	0.51947	7.16065	7.73879	5.27654	5.4271
-13.4375	0	0	0	0	0	0	0	0	0	0	0	0	0	0	0	0	0	0	0	0	0	0	0	0	0.95926	0	0	0	0	0	0	0	0	0	0	0	6.2735	6.73926	5.74447	9.62037	9.85366	9.30029	11.3279	15.7597	0.50283	7.89714	7.22122	5.87681	4.50821
-13.1249	0	0	0	0	0	0	0	0	0	0	0	0	0	0	0	0	0	0	0	0	0	0	0	0	0.69277	0	0	0	0	0	0	0	0	0	0	0	5.84887	7.8849	7.32606	8.57577	8.8824	8.56512	9.57641	13.9901	1.82256	7.74514	9.20125	5.22233	3.51998
-12.8124	0	0	0	0	0	0	0	0	0	0	0	0	0	0	0	0	0	0	0	0	0	0	0	0	1.14792	0	0	0	0	0	0	0	0.00783	0	0	0	5.20838	5.52094	7.44776	6.87876	6.40557	10.4767	6.50587	16.7437	3.95354	5.99895	11.6031	6.02143	4.52578
-12.4999	0	0	0	0	0	0	0	0	0	0	0	0	0	0.04344	0	0	0	0	0	0	0	0	0	0	0.91461	0	0	0	0	0	0	0	0.86288	0	0	0	4.80062	5.62973	8.14618	6.2904	4.661	12.1809	5.94743	15.8008	7.08545	4.25016	11.4619	8.17766	6.19179
-12.1876	0	0	0	0	0	0	0	0	0	0	0	0	0	0.56924	0	0	0	0	0	0	0	0	0	0	1.98481	0.07872	0	0	0	0	0	0	0	0	0	0	5.2335	4.82307	10.1642	7.32654	5.44534	10.3127	6.31208	11.9951	4.67825	5.50979	8.23508	9.67526	5.78664
-11.8751	0	0	0	0	0	0	0	0	0	0	0	0	0	0	0	0	0	0	0	0	0	0	0	0	1.29624	0.79141	0	0	0	0	0	0	0	0	0	0	6.00578	6.59187	7.82546	3.23934	6.50463	8.19236	6.25032	13.9139	4.51824	5.92138	3.69469	7.33864	5.39832
-11.5625	0	0	0	0	0	0	0	0	0	0	0	0	0	0	0	0	0	0	0	0	0	0	0	0	0.73013	0	0	0	0	0	0	0	0	0	0	0	6.55776	8.88029	5.48659	1.84878	8.43273	5.74582	5.42152	16.1819	3.91214	5.95551	2.99789	4.5471	5.85434
-11.25	0	0	0	0	0	0	0	0	0	0	0	0	0	0	0	0	0	0	0	0	0	0	0	0	0.17113	0	0	0	0	0	0	0	0	0	0	0.03362	4.9351	9.5008	6.15233	2.66786	9.33485	5.78536	7.84867	13.1532	3.36915	3.71077	3.85957	6.55319	5.25711
-10.9375	0	0	0	0	0	0	0	0	0	0	0	0	0	0	0	0	0	0	0	0	0	0	0	0	0	0	0	0	0	0	0	0.10321	0	0	0	0.01332	2.75639	9.6797	5.57982	3.72601	11.0028	7.78475	9.8787	14.0128	2.69602	6.90452	3.91451	5.06195	5.89652
-10.625	0	0	0	0	0	0	0	0	0	0	0	0	0	0	0	0	0	0	0	0	0	0	0	0	0	0	0	0	0	0	0	0.03703	0	0	0	0	3.01093	6.67158	7.73399	3.59009	11.3318	7.42026	8.98241	11.1025	3.36601	11.3956	3.80534	5.25992	10.9913
-10.3124	0	0	0	0	0	0	0	0	0	0	0	0	0	0.01363	0	0	0	0	0	0	0	0	0	0	0	0	0	0	0	0	0	0	0	0	0	0.05081	3.16514	8.20265	8.20422	5.17043	9.40926	8.94641	8.85081	8.13803	2.62204	12.5337	7.17432	4.12611	10.277
-9.99991	0	0	0	0	0	0	0	0	0	0	0	0	0.1485	0.34322	0	0	0	0	0	0	0	0	0	0	0	0	0	0	0	0	0	0	0	0	0	0.0251	4.2103	6.45731	10.3156	4.13793	8.17322	8.77384	6.41263	6.65174	1.92483	11.7926	8.218	4.19104	9.04224
-9.68738	0	0	0	0	0	0	0	0	0	0	0	0	0.16836	0.59522	0	0	0	0	0	0	0	0	0	0	0.22238	0	0	0	0	0	0	0	0	0	0	0	8.00012	7.41213	12.4508	4.04229	9.20804	5.54059	6.16664	6.49789	3.41697	9.07514	10.4111	3.49921	4.8253
-9.37508	0	0	0	0	0	0	0	0	0	0	0	0	0.46635	0.71327	0	0	0	0	0	0	0	0	0	0	0.60631	0	0	0	0	0	0	0	0	0	0	0	10.1795	9.46915	13.1335	7.75867	9.66136	6.40606	8.87974	8.22152	2.90107	6.67071	14.2065	3.496	3.81725
-9.06256	0	0	0	0	0	0	0	0.01628	0	0	0	0	0.21015	0.0006	0	0	0	0	0	0	0	0	0	0.51828	0.61028	0	0	0	0	0	0	0	0	0	0	0	7.76726	12.7926	15.4573	6.46895	8.7353	7.06893	7.57978	6.10794	2.62178	7.93857	12.0188	2.38202	4.6266
-8.75003	0	0	0	0	0	0	0	0.01201	0	0	0	0	0	0.02949	0	0	0	0	0	0	0	0	0	0.05036	0.59412	0	0	0	0	0	0	0	0	0	0	0	7.52299	14.3004	16.7587	5.43423	7.8192	5.83772	8.1965	7.77362	4.80304	4.10657	8.47669	3.04758	7.19495
-8.43751	0	0	0	0	0	0	0	0	0	0	0	0	0	0	0	0	0	0	0	0	0	0	0	0	0.17305	0	0	0	0	0	0	0	0	0	0	0	4.77896	10.6135	21.794	5.51613	7.34737	7.48504	5.24655	9.03248	6.47983	3.12797	12.7802	2.6601	7.39314
-8.12498	0	0	0	0	0	0	0	0	0	0	0	0	0	0	0	0	0	0	0	0	0	0	0	0	0.66865	0	0	0	0	0	0	0	0	0	0	0	4.89111	10.8824	13.8504	2.79551	7.15991	10.6871	5.76025	8.22281	4.84159	1.7423	14.1658	3.279	6.31022
-7.81246	0	0	0	0	0	0	0	0	0	0	0	0	0	0	0.02219	0	0	0	0	0	0	0	0	0	0.06514	0	0	0	0	0	0	0	0	0	0	0	4.95271	9.24022	8.31336	4.3828	4.91203	11.9074	4.54674	8.72874	2.43292	2.20695	9.69117	3.19479	5.18446
-7.49993	0	0	0	0	0	0	0	0	0	0	0	0	0	0	0.62341	0	0	0	0	0	0	0	0	0	0	0	0	0	0	0	0	0	0	0	0	0	4.85537	6.94664	5.48138	3.0243	6.09854	10.4189	5.93293	12.9882	1.66545	3.22475	9.30776	2.73039	3.70125
-7.18741	0	0	0	0	0	0	0	0	0	0	0	0	0	0	1.65926	0.00734	0	0	0	0	0	0	0	0	0	0	0	0	0	0	0	0	0	0	0	0	4.91084	8.02173	7.09187	4.41764	7.72503	7.0315	16.6713	22.1444	2.22801	5.25577	12.0559	4.09363	6.49286
-6.87488	0	0	0	0	0	0	0	0	0	0	0	0	0	0	2.06146	0	0	0	0	0	0	0	0	0	0	0	0	0	0	0	0	0	0	0	0	0	5.86015	7.36948	8.15341	4.49322	7.90607	7.26902	14.0014	19.5858	3.67321	6.16264	8.20568	4.0564	9.97108
-6.56258	0	0	0	0	0	0	0	0	0	0	0	0.39884	0	0	2.64255	0	0	0	0	0	0	0	0	0	0.00539	0	0	0	0	0	0	0	0	0	0	0	6.08863	7.62189	6.31078	5.8096	7.56626	6.79328	14.8905	11.8119	3.93285	4.66325	10.2109	4.75189	7.11399
-6.25006	0	0	0	0	0	0	0	0	0	0	0	0.59607	0	0	6.82635	0	0	0	0	0	0	0	0	0	0.11194	0	0	0	0	0	0	0	0	0	0	0	7.60901	9.40844	7.00192	5.32516	8.20326	6.90749	14.2045	12.3442	3.85357	7.00766	6.04045	5.0679	4.58306
-5.93753	0	0	0	0	0	0	0	0	0	1.88075	0	0.12069	0	0	17.2177	0	0	0	0	0	0	0	0	0	0.00316	0.00904	0	0	0	0	0	0	0	0	0	0	6.35801	10.6807	7.27812	5.70597	7.16943	5.36814	10.3331	10.0235	4.3537	6.13972	2.84997	4.01753	3.97779
-5.62501	0	0	0	0	0	0	0	0.00333	0	4.95714	0	0.09337	0	0	28.1116	0	0	0	0	0	0	0	0	0	0.00035	0.00169	0	0	0	0	0	0	0.005	0.05199	0	0	4.44378	8.35031	7.02939	6.27248	5.59635	5.57885	9.19412	8.05175	5.94106	5.48222	2.67456	2.85275	3.96258
-5.31248	0	0	0	0	0	0	0	0.12385	0.2674	7.79691	0	0.05613	0	0	32.7028	0	0	0	0	0	0	0	0	0.00121	0	0.00269	0	0	0	0	0.00574	0	1.23983	0.23786	0	0.62082	4.07611	9.73171	6.07307	9.2385	6.5628	6.03456	4.41548	10.1536	7.53324	5.06998	3.1028	2.16443	4.00901
-4.99995	0	0	0	0	0	0	0	0.02598	0.79886	5.98434	0.07977	0.12079	0	0	30.854	0	0.18248	0	0.32995	0	0	0.1303	0	0.19925	0	0	0	0	0	0	0	0	10.1889	0.8727	0	3.01582	4.83435	8.53641	8.50308	7.46956	7.58605	6.49767	6.40213	10.9442	3.71725	6.88279	3.01526	1.85983	5.2944
-4.68743	0	0	0	0	0	0	0.01361	0.32419	2.37095	2.89363	1.05653	0.82924	0	0	23.8243	0	1.56044	0	2.18022	0.48353	0	4.00992	0	0.39531	0.02957	0.23153	0	0	0	0	0.31436	0	15.1548	2.5635	0	2.71628	3.99725	6.03113	7.9051	6.1612	8.55499	5.11685	5.21989	12.7503	5.73831	8.72386	3.71799	2.58335	4.43261
-4.3749	4.05001	0	0	0	0	0	5.40878	2.14298	5.59509	5.41762	1.06326	1.70839	0	0.64698	18.5484	0	10.632	0	4.8911	2.67931	0	3.90459	0	0.07715	1.08349	0.75601	0	0.25589	0	0	1.48493	0	16.8013	7.41704	0	3.64467	4.48229	4.41725	8.31015	4.90912	9.30663	5.43455	5.94969	13.0114	6.26343	11.5589	2.72117	2.74085	4.68001
-4.06238	23.8143	0	0	0	0.022	0	8.85006	5.82084	7.4672	8.27928	0.49779	3.12158	0	3.40442	18.0613	0.12047	27.037	0.15982	8.76606	12.3399	0	5.41888	0	0.28944	1.44922	0.6339	0	5.3166	0	0	3.03124	0	11.5297	9.96377	0	3.9585	6.3873	9.29128	8.52847	6.21348	6.58702	5.51639	9.75994	10.8229	5.85698	20.3337	2.41804	4.0877	4.10249
-3.75008	29.1207	0	0	0.17848	1.36296	0	9.6895	12.5465	16.3669	22.3972	0.07884	6.60941	0	6.6742	15.0837	0.34915	31.8436	0.61159	11.5056	19.0399	0	10.6888	0	0.48194	2.10055	1.4766	0	14.5238	0	0	6.05643	0	7.79946	12.894	0.04543	6.91227	6.68089	12.3669	10.6702	9.05672	5.9109	4.77106	13.1266	25.7155	5.50959	25.3812	7.04095	2.77751	4.05636
-3.43755	24.9068	0	0	6.66482	4.75052	0	14.5902	19.9787	18.1999	31.4168	2.49499	12.8863	1.14509	12.4261	12.1657	2.45492	29.5367	1.14757	23.8476	21.5328	0	14.4527	0	1.57534	2.97449	4.68048	0	20.1129	0	0	10.1933	1.59149	5.5125	17.6615	0.56986	9.29467	5.53752	14.1114	12.8175	11.3425	6.54362	5.22186	22.7163	40.8492	7.02526	32.2721	10.4788	4.73161	3.22014
-3.12503	27.1329	0	0	39.1158	9.63017	0	19.1703	17.9924	27.6825	34.8882	13.9132	19.2684	15.7605	18.7625	14.6443	10.0969	18.2947	1.76783	32.4891	13.5239	0	15.4668	2.03896	5.19518	4.00461	9.3556	0	19.9764	0	0	17.445	9.56371	4.7102	19.9757	3.16452	10.4252	6.49663	9.087	15.599	18.5308	7.37073	6.45091	36.3468	40.95	12.5951	39.2336	17.7101	7.1866	3.10366
-2.8125	26.2988	0.65626	0	30.3087	11.4137	0	21.549	15.2868	27.6331	31.3749	21.1026	23.8881	33.2477	20.7366	13.7522	16.8579	9.42983	2.79762	27.7865	6.76619	0.02663	17.1214	24.19	10.5859	5.57596	19.9194	0	19.0554	0	0	24.3998	18.1307	4.55542	20.4364	8.73097	7.73484	5.65349	7.93204	13.4798	30.7278	7.34923	10.0524	39.9233	36.1921	27.3501	40.95	33.0897	13.0001	4.70445
-2.49998	30.019	12.2904	0	25.5531	8.83559	0	18.7318	12.6116	32.4128	31.1735	26.3299	29.6231	33.7031	20.9767	12.2287	25.6244	3.10626	7.24463	28.7345	4.68147	0.94947	18.35	35.4836	21.868	5.61601	36.3748	0	20.859	0	0	30.1218	17.6386	2.77106	17.352	13.6284	3.40309	6.91343	8.01152	13.8706	27.4113	8.35251	20.5236	39.2888	26.4248	31.4795	40.95	39.4483	21.9584	6.30047
-2.18745	29.3557	19.2675	0	24.3943	5.13164	0.10749	23.2391	12.8958	23.9748	32.7385	25.4675	34.2352	31.959	21.7766	12.5823	26.305	0.036	17.8364	20.5727	4.4106	5.75251	17.2606	38.5616	31.8852	5.86494	40.95	0	15.904	0.2168	0	29.2433	12.0781	2.33903	17.3317	21.1798	1.59328	8.10035	11.0465	21.9582	22.9251	13.4392	35.6937	38.6157	27.7861	32.3376	40.95	23.2955	30.7943	6.89358
-1.87493	29.7508	21.7416	0	16.7135	3.30625	2.29169	31.5244	12.3691	19.5027	31.131	15.8848	29.4749	25.6822	19.312	14.0604	25.2904	0.03946	28.621	18.3174	5.41987	10.731	24.3398	24.6548	26.9462	6.11768	39.366	0	20.4804	2.71646	0.42822	24.7173	7.87862	3.41696	14.0933	19.1378	0.51256	5.24056	12.9384	33.6139	22.2914	26.8254	40.95	30.9791	20.5286	30.5547	34.2048	21.2611	39.5384	8.94274
-1.5624	25.5906	18.3743	0	18.7317	8.90808	8.33501	33.4844	12.2984	17.8655	28.4092	9.33931	23.7836	22.1746	14.8814	15.456	28.2188	0	28.8048	12.3799	3.75121	17.5299	30.3438	11.5577	19.3957	7.9422	32.8219	0.88777	20.9639	8.8292	7.47881	13.1523	4.92563	6.02755	12.0274	13.1064	1.09463	5.51264	32.2759	39.7157	11.4748	38.6569	35.4094	19.7972	17.7227	26.3083	18.3693	18.6245	39.9335	16.6611
-1.24988	19.0245	18.0212	1.15732	23.0096	15.6546	14.8806	29.9234	12.6372	15.431	27.2002	9.11091	19.915	19.737	12.3785	23.899	32.36	0.69655	26.2065	11.1486	2.00773	12.7605	29.694	6.87689	15.0244	10.7598	24.4236	8.27488	12.9266	14.2107	15.5823	5.79838	1.99601	7.42611	15.1734	7.86767	1.49352	5.64154	37.1981	37.6684	8.8571	39.2631	24.6463	16.3163	17.1705	25.8622	10.2472	18.0133	34.4171	29.2922
-0.937576	15.5985	22.5192	5.85716	16.3241	25.8932	17.7642	21.9963	12.9612	12.2062	25.4394	11.695	14.0945	19.3803	11.3512	34.9684	39.2452	0.6047	26.6417	9.73949	1.84626	6.75931	20.2681	4.31237	9.63731	16.1456	21.8152	19.3355	11.8105	15.6009	19.4289	3.87526	1.05464	5.38646	15.7847	5.14356	3.16968	8.00169	24.5562	32.7224	10.6071	32.0182	22.5962	14.9153	17.9682	26.1937	8.3015	16.581	27.0578	32.031
-0.625051	16.2937	18.838	19.4418	17.851	18.7913	17.7541	7.08187	16.3156	12.0905	22.7336	9.91955	10.8054	18.5537	14.1227	35.5246	33.6405	1.95442	33.3255	11.0538	4.5726	7.02475	12.8135	2.87837	5.18168	21.4039	18.305	19.619	8.97763	15.0089	25.8072	7.43842	1.87345	4.10853	16.1376	1.16261	3.85451	11.238	16.5401	19.3935	9.2831	25.5472	18.521	13.676	15.5573	27.4616	8.37907	18.2562	19.4185	31.1918
-0.312525	17.6162	17.5252	35.1129	19.0172	7.56824	15.2296	5.44631	16.923	15.2585	19.3975	6.35095	8.30251	19.8438	17.0821	27.4639	19.5058	4.95435	36.1353	14.0462	7.69331	4.88109	5.98664	3.55416	4.57253	29.8522	18.2288	21.1611	7.88189	17.4297	29.5852	9.31444	2.14472	6.053	16.881	1.55557	5.04804	25.3772	11.1347	15.9718	7.89987	23.3225	17.358	13.536	15.9712	25.7649	11.3385	18.5708	18.4592	29.2274
0	13.6422	17.0633	40.16	20.9233	4.39778	12.0367	2.92333	19.1367	17.9289	18.2289	6.84033	7.06667	17.6644	19.3622	15.6967	15.6333	11.5867	29.6244	19.46	8.50778	3.39	4.17889	4.63111	2.67	34.4067	10.9678	26.2767	7.68444	16.0233	23.89	10.5267	2.09667	7.02	18.22	0.92499	4.63889	37.7878	7.65111	12.1433	6.78333	18.9167	16.2044	16.1367	23.0667	25.1333	17.0867	14.9833	15.48	30.25
0.312525	13.3444	24.3055	34.1295	25.5188	7.4034	17.5983	3.66615	25.0651	22.7056	16.6436	9.17308	10.4418	17.7138	17.6478	6.38961	4.42787	23.4865	17.6724	30.7908	11.7677	2.44988	6.39498	9.2784	2.79035	40.6289	4.07187	29.5289	6.89835	18.3988	17.9577	17.0035	6.01167	6.63191	16.8693	1.93156	6.17289	37.3986	10.2605	9.29295	8.92982	17.9397	16.302	19.0581	32.1182	18.0197	24.9532	11.3173	17.9276	19.3415
0.625051	15.0294	32.5836	29.8851	18.2318	8.22843	27.5218	3.45015	29.6774	26.4706	18.4017	9.33561	15.6683	19.9721	14.2807	3.15888	1.85458	28.3604	11.0198	33.1978	17.6958	1.61347	12.1591	16.6243	3.29556	40.95	2.20741	29.131	6.35125	23.0813	22.9816	21.7495	6.68206	9.34519	12.4014	4.48387	7.20853	30.15	12.6357	8.82732	11.906	14.6495	18.15	21.0663	40.0782	20.5622	39.0991	18.5648	22.425	17.9344
0.937576	11.9136	31.9761	32.0448	16.9522	19.9567	32.7889	4.82191	37.0789	30.1582	19.679	16.2555	21.1918	21.7617	15.9928	0.22131	1.64684	23.0499	6.8594	29.6321	18.0273	1.28991	18.3171	23.3996	2.46012	40.95	2.04263	30.6641	5.19639	24.6807	17.3551	22.3391	4.99268	12.1944	7.75767	7.24763	8.2707	32.196	13.9523	11.1246	15.2346	13.7705	17.2408	24.0717	40.95	19.4584	40.8236	33.1351	22.0553	17.0853
1.2501	10.6233	28.3776	36.6369	18.3887	20.2617	35.4281	10.1247	37.9963	20.0658	19.6711	21.9047	27.0229	24.5643	16.3681	0.55493	4.52146	6.3214	1.73933	25.8833	18.0713	5.48319	23.01	30.9233	3.57241	40.95	1.50944	32.9783	4.20004	26.615	12.6321	25.0023	4.17604	15.9097	6.93443	9.85571	6.00355	30.4708	20.6528	10.057	23.7358	14.1338	21.1449	24.6494	40.1397	21.5764	40.95	40.95	24.3545	19.225
1.56263	8.9731	29.7519	24.1639	32.7216	5.70494	34.6902	21.1395	29.0929	12.5055	19.8519	20.0548	28.5933	22.2114	12.257	0.18752	12.4883	3.01206	0	17.6165	15.406	12.2401	20.138	35.7127	5.78609	37.1471	0.66911	35.1494	3.89966	24.2936	12.3556	23.1778	3.47619	17.7446	7.23624	10.9681	1.5537	26.6872	22.5205	9.75212	40.3497	12.1946	28.0509	35.6503	33.9943	26.4059	40.95	38.9032	27.3964	16.3558
1.87493	11.4431	33.1409	11.1763	26.3722	0	27.9769	25.1685	13.9273	6.81945	26.6928	9.38887	29.285	10.3989	9.3304	0.01322	16.9809	1.70229	0	13.3259	12.9728	17.3172	10.5002	31.7552	7.77388	26.8803	0.32716	35.5348	5.92597	18.476	11.4321	18.2477	5.30409	21.7275	6.40693	6.59745	0	24.6745	23.9115	13.0298	40.9391	11.8883	37.8138	40.95	24.1869	35.3894	40.95	32.7244	39.4747	19.9037
2.18745	9.13227	34.0581	4.94537	15.834	0	14.8606	22.6253	4.52698	4.19388	30.6148	4.13599	24.6455	2.39576	6.1434	0	16.8455	2.88863	0	13.25	10.0814	17.757	9.92218	23.9074	10.0252	15.2686	0.72268	38.5676	5.91241	11.4994	9.54797	9.4797	6.7538	7.2802	5.99107	2.8378	0	23.9329	34.363	17.2197	40.95	13.1425	40.95	40.8852	21.9292	40.4865	30.7103	34.0349	40.0498	31.1356
2.49998	9.43931	38.9004	2.5261	17.2542	0	6.63261	17.4694	2.53627	4.07249	25.4377	0.70357	13.5837	0.33488	3.56298	0	11.1625	0.05807	0	12.3492	11.4216	14.2665	4.51115	18.744	17.2117	12.8945	0.88706	30.9469	2.21451	2.10916	6.86196	4.47091	7.46391	0.0138	1.54324	0.54762	0	25.8235	40.2249	19.1604	32.9092	13.2932	37.035	33.4156	16.1439	27.629	14.8302	23.698	40.95	40.3408
2.8125	12.8196	34.7833	2.25473	16.9446	0	3.99405	15.3404	1.00945	2.59516	13.6932	0	3.55309	0.01403	0.86481	0	5.14646	0	0	10.188	15.1058	14.0636	0.80598	13.4649	23.6453	6.53904	1.51379	7.43131	0.91127	0	5.1754	0.5943	13.1112	0	0	0	0	35.0686	29.0318	27.5211	22.063	16.3836	26.6331	4.94185	5.39961	17.2617	14.1334	17.3228	40.95	40.95
3.12503	10.842	13.8444	3.46968	21.8463	0	1.15495	4.21973	0.02656	0.58123	1.86872	0	1.10077	0	0.00368	0	0.90734	0	0	5.6179	13.7105	7.77335	0.02401	8.65131	32.8151	0.789	5.93899	1.3996	0	0	7.04578	0	16.2084	0	0	0	0	40.95	8.8429	38.8914	14.1441	16.3195	18.9334	5.42543	4.15203	13.0476	15.2202	14.9332	40.95	40.95
3.43755	3.97487	3.77073	6.1105	11.3287	0	0	3.6048	0	0	0.05695	0	0.24615	0	0.57136	0	0.23858	0	0	4.40118	8.1343	6.93962	0	7.87207	24.9156	0	12.5063	0.03082	0	0	9.87264	0	18.3865	0	0	0	0	40.95	5.25559	40.9353	3.65839	18.5599	12.1503	6.37245	3.66917	6.23174	13.3953	12.592	38.1887	40.95
3.75008	0.5051	0.53521	5.72917	3.91835	0	0	0.17379	0	0	0	0	0	0	2.54137	0	0	0	0	1.7573	3.82745	6.60831	0	7.32144	11.0218	0	9.47605	0.05556	0	0	9.03474	0	15.856	0	0	0	0	30.6691	5.64275	40.95	3.62761	22.015	8.85252	7.12604	4.12283	7.02745	9.16468	9.7661	25.111	40.95
4.0626	0.02034	0	2.4076	1.58916	0	0	0.00031	0	0	0	0	0	0	3.84471	0	0	0	0	0.22947	0.94895	4.98088	0	6.15145	4.46238	0	1.8111	0.52029	0	0	8.44805	0	5.67156	0	0	0	0	16.135	6.26671	40.95	5.78752	26.0309	10.9707	10.7174	5.25115	7.45672	12.3434	8.80274	9.96278	40.95
4.37513	0	0	4.30836	0.05793	0	0	0	0	0	0	0	0	0	4.92961	0	0	0	0	0	0	7.10134	0	3.72851	0.90628	0	0	0.89153	0	0	5.76776	0	0.47178	0	0	0	0	10.9297	6.45839	40.95	5.85678	32.5829	8.08909	5.59724	3.10121	4.72316	12.3605	10.5021	5.50126	40.95
4.68743	0	0	3.86578	0	0	0	0	0	0	0	0	0	0	3.93735	0	0	0	0	0	0	4.3579	0	1.28472	0	0	0	0.23597	0	0	2.15981	0	0	0	0	0	0	11.4168	5.20642	40.5392	3.46561	29.7569	5.49899	2.42604	5.53369	1.55808	8.30715	8.19068	4.25091	20.9082
4.99995	0	0	3.64049	0	0	0	0	0	0	0	0	0	0	2.11612	0	0	0	0	0	0	0.94662	0	0.2766	0	0	0	0	0	0	0.88219	0	0	0	0	0	0	12.4102	2.89231	30.8442	2.40693	18.488	7.12504	7.68347	7.72241	2.7312	6.93842	7.40219	3.80436	18.9089
5.31248	0	0	2.39649	0	0	0	0	0	0	0	0	0	0	0.54431	0	0	0	0	0	0	1.40263	0	0	0	0	0	0	0	0	0.42767	0	0	0	0	0	0	10.6495	4.8031	26.4797	4.15213	7.98421	7.63995	8.07069	8.45362	1.74121	7.45563	8.1625	2.99173	18.502
5.62501	0	0	3.49873	0	0	0	0	0	0	0	0	0	0	0	0	0	0	0	0	0	2.30915	0	0	0	0	0	0	0	0	0.11449	0	0	0	0	0	0	8.41278	7.45311	18.5036	6.17961	5.82473	9.17267	6.81715	8.26877	1.63335	5.26354	10.7363	4.01611	11.1854
5.93753	0	0	0.3932	0	0	0	0	0	0	0	0	0	0	0.4161	0	0	0	0	0	0	0.69362	0	0	0	0	0	0	0	0	0	0	0	0	0	0	0	4.6728	7.18934	15.7245	5.05262	6.20394	8.65895	5.54699	8.40385	2.26735	8.16043	11.9854	3.76671	8.88717
6.25006	0	0	0.0079	0	0	0.27203	0	0	0	0	0	0	0	0.78857	0	0	0	0	0	0	0.03726	0	0	0	0	0	0	0	0	0	0	0	0	0	0	0	3.80508	10.9847	12.6212	3.84656	5.04664	9.58886	8.35902	7.81847	2.15347	5.09749	11.6344	3.87888	6.83145
6.56258	0	0	0	0	0	0.15953	0	0	0	0	0	0	0	1.5625	0	0	0	0	0	0	0	0	0	0	0	0	0	0	0	0	0	0	0	0	0	0	5.52407	8.20256	11.7032	4.31635	5.33079	9.94258	9.23508	7.10196	1.01474	3.78905	13.0408	5.07731	7.07892
6.87511	0	0.01653	0	0	0	0.01302	0	0	0	0	0	0	0	1.19625	0	0	0	0	0	0	0	0	0	0	0	0	0	0	0	0	0	0	0	0	0	0	5.36332	8.31336	8.32799	5.69585	4.1123	9.2512	8.53751	2.11126	1.42069	4.14403	12.8439	3.40487	5.99243
7.18763	0	0	0	0	0	0	0	0	0	0	0	0	0	4.06112	0	0	0	0	0	0	0	0	0	0	0	0	0	0	0	0	0	0	0	0	0	0	6.34459	8.10334	6.69759	8.12597	4.88463	10.7345	8.13344	3.8631	0.70602	3.91733	15.0965	1.92528	7.23505
7.49993	0	0	0.80127	0	0	0	0	0	0	0	0	0	0	0.482	0	0	0	0	0	0	0	0	0	0	0	0	0	0	0	0	0	0	0	0	0	0	6.97936	5.46137	6.59149	11.0464	6.68413	14.541	6.32451	3.41107	0.65486	3.96581	11.9451	1.94579	6.83229
7.81246	0	0	2.36315	0	0	0	0	0	0	0	0	0	0	0	0	0	0	0	0	0	0	0	0	0	0	0	0	0	0	0	0	0	0	0	0	0	8.78807	8.79176	5.28699	8.13584	5.30775	13.5709	4.25968	3.2357	1.84382	3.44316	10.0709	2.64545	5.14946
8.12498	0	0	2.50907	0	0	0	0	0	0	0	0	0	0	0	0	0	0	0	0	0	0	0	0	0	0	0	0	0	0	0	0	0	0	0	0	0	10.0513	8.78496	6.46474	9.38984	4.23427	10.7421	4.40768	3.89619	2.38692	4.2973	7.34108	2.26527	5.6127
8.43751	0	0	2.92088	0	0	0	0	0	0	0	0	0	0	0.00555	0	0	0	0	0	0	0	0	0	0	0	0	0	0	0	0	0	0	0	0	0	0	7.06034	8.99494	6.43608	9.82157	4.76597	9.49752	5.03807	6.00952	2.59865	1.36965	5.99743	2.20367	4.23521
8.75003	0	0.00146	2.72964	0	0	0	0	0	0	0	0	0	0	0	0	0	0	0	0	0	0	0	0	0	0	0	0	0	0	0	0	0	0	0	0	0	9.75429	10.2452	6.61168	7.52712	4.92581	9.81604	4.65847	9.87327	4.42177	0.80723	7.02686	1.66348	4.66653
9.06256	0	0.06857	1.19582	0	0	0	0	0	0	0	0	0	0	0.0244	0	0	0	0	0	0	0	0	0	0	0	0	0	0	0	0	0	0	0	0	0	0	9.53179	12.3041	8.38741	11.6324	4.0788	12.2777	5.36974	9.61525	7.34606	0.82405	6.26656	3.21034	4.58286
9.37508	0	0.82531	1.77382	0	0	0	0	0	0	0	0	0	0	0	0	0	0	0	0	0	0	0	0	0	0	0	0	0	0	0	0	0	0	0	0	0	8.11498	18.7803	7.06282	13.9159	4.72079	8.66946	8.13433	12.131	7.47003	1.611	7.2551	3.47315	3.71301
9.68761	0	0	1.86675	0	0	0	0	0	0	0	0	0	0	0.03017	0	0	0	0	0	0	0	0	0	0	0	0	0	0	0	0	0	0	0	0	0	0	7.53574	17.9589	6.20217	9.68411	3.62442	7.22023	10.1934	15.5163	5.33787	1.94289	8.31271	6.19161	4.81312
10.0001	0	0	2.1263	0	0	0	0	0	0	0	0	0	0	0.21178	0	0	0	0	0	0	0	0	0	0	0	0	0	0	0	0	0	0	0	0	0	0	6.57871	18.1991	7.56681	11.2894	4.41606	7.62695	11.3056	13.1993	3.80967	1.24201	6.72101	5.42802	3.86098
10.3124	0	0	1.09118	0	0	0	0	0	0	0	0	0	0	0.04458	0	0	0	0	0	0	0	0	0	0	0	0	0	0	0	0	0	0	0	0	0	0	6.71084	13.2507	6.62153	14.2067	4.34897	8.13505	10.6374	9.03207	1.98483	0.56584	4.47594	4.41939	4.72852
10.625	0	0	1.84382	0	0	0	0	0	0	0	0	0	0	0.1119	0	0	0.24271	0	0	0	0	0	0	0	0	0	0	0	0.33221	0	0	0	0	0	0	0	8.10948	13.1317	7.30984	13.5441	5.78098	9.65884	7.36898	5.86339	2.65454	2.57567	6.17213	5.74702	2.70128
10.9375	0	0	1.19143	0	0	0	0	0	0	0	0	0	0	0.21836	0	0	0.13531	0	0	0	0	0	0.31987	0	0	0	0	0	0.60664	0	0	0	0	0	0	0	8.30356	10.4761	5.25799	11.6239	7.1768	8.32143	8.70385	5.77839	3.15171	2.21198	6.39799	9.3109	2.94814
11.25	0	0	1.05552	0	0	0	0	0	0	0	0	0	0	1.04711	0	0	0.23163	0	0	0	0	0	0.67797	0	0	0	0	0	0.08556	0	0	0	0	0	0	0	8.16408	12.1242	4.89917	10.2706	7.01106	6.16948	10.6781	5.91651	3.24145	0.55828	7.81369	11.6936	4.79304
11.5625	0	0	0.1113	0	0	0	0	0	0	0	0	0	0	0.34338	0	0	0.45184	0	0	0	0	0	0.86936	0	0	0	0	0	0.01033	0	0	0	0	0	0	0	7.68906	16.2366	6.00033	8.9347	9.21127	2.66828	8.6108	4.85	2.97221	0.51299	12.565	10.1498	3.23469
11.8751	0	0	0.36586	0	0	0	0	0	0	0	0	0	0	0.47117	0.39932	0	0	0	0	0	0	0	0.94836	0	0	0	0	0	0	0	0	0	0	0	0	0	6.94704	17.3318	6.14353	11.68	11.0547	3.71694	5.2127	5.86354	1.90842	0.40574	10.738	8.19551	3.2395
12.1876	0	0	0.67326	0	0	0	0	0	0	0	0	0	0	0	1.29259	0	0	0	0	0	0	0	1.5097	0	0	0	0	0	0	0	0	0	0	0	0	0	5.71114	19.2262	8.00974	10.2668	11.2355	2.50587	6.64373	7.50704	2.63187	0.59805	11.1382	9.8978	4.40463
12.5001	0	0	0.51011	0	0	0	0	0	0	0	0	0	0	0	0.18866	0	0	0	0	0	0	0	1.5093	0	0	0	0	0	0	0	0	0	0	0	0	0	6.53496	16.8997	6.47512	7.04645	11.122	4.06035	11.6472	11.1773	3.87291	1.39754	11.8783	12.1847	6.05485
12.8126	0	0	0.36835	0	0	0	0	0	0	0	0	0	0	0	0.23932	0	0	0	0	0	0	0	0.51659	0	0	0	0	0	0	0	0	0	0	0	0	0	7.67438	13.3642	6.93706	4.26137	11.0632	4.29978	14.0547	14.0215	3.24903	1.56027	9.39529	13.3403	9.57053
13.1249	0	0	0.12763	0	0	7e-05	0	0	0	0	0	0	0	0	0.11183	0	0	0	0	0	0	0	0	0	0	0	0	0	0	0	0	0	0	0	0	0	6.2923	12.6846	8.431	5.01871	8.62326	3.52831	10.5492	15.1649	2.33032	2.33647	7.57155	10.7669	8.34555
13.4375	0	0	0.07788	0	0	0	0	0	0	0	0	0	0	0	0	0	0	0	0	0	0	0	0	0	0	0	0	0	0	0	0	0	0	0	0	0	6.62125	12.1335	8.13709	4.29415	9.72951	3.41525	8.51944	20.9265	2.86364	1.06869	8.52167	8.08027	6.13611
13.75	0.36767	0	0.00243	0	0	0	0	0	0	0	0	0	0	0	0	0	0	0	0	0	0	0	0	0	0	0	0	0	0	0	0	0	0	0	0	0	6.60954	14.2975	5.29961	3.79302	11.671	4.66301	6.34623	19.4503	3.6819	0.85333	4.42461	6.38136	6.22228
14.0625	1.22864	0	0.29606	0	0	0	0	0	0	0	0	0	0	0	0	0	0	0	0	0	0	0	0	0	0	0	0	0	0	0	0	0	0	0	0	0	6.58361	16.2785	6.43642	5.94233	12.0198	5.53012	19.6269	14.2496	5.22232	1.89721	6.29847	4.13333	6.43093
14.375	1.08894	0	0.66176	0	0	0	0	0	0	0	0	0	0	0	0	0	0	0	0	0	0	0	0	0	0	0	0	0	0	0	0	0	0	0	0	0	7.13735	15.585	6.61501	9.01474	10.5462	3.10496	18.2929	13.3525	4.71841	2.74396	6.51148	4.05401	7.7086
14.6876	0.02077	0	1.2361	0	0	0	0	0	0	0	0	0	0	0	0	0	0	0	0	0	0	0	0	0	0	0	0	0	0	0	0	0	0	0	0	0	8.61605	11.2445	7.43644	11.3988	6.87989	2.91438	20.4117	15.1904	5.94792	2.99642	5.66717	3.44186	10.1339
15.0001	0.0329	0	1.56553	0	0	0	0	0	0	0	0	0	0.39613	0	0	0.02098	0	0	0	0	0	0	0	0	0	0	0	0	0	0	0	0	0	0	0	0	7.05989	9.84211	7.3117	8.41116	8.32828	3.57355	20.3385	10.9341	5.37167	3.00155	4.69815	5.42234	8.45744
[truncated: 158 more columns]

## Sheet: Fig. 3c
Fig. 3c
Day (polarization index)	Night (polarization index)
0.895304	0.587021
0.712875	0.587894
0.672638	0.433905
0.66942	0.371289
0.879908	0.813005
0.867213	0.76854
0.853055	0.632242
0.900028	0.679814
1	0.516153
0.898141	0.631527
0.800699	0.733481
	0.706547

## Sheet: Fig. 3d & Supp Fig. 4a
Fig. 3d and Supplementary Fig. 4a
			Blot 1						Blot 2					B lot 3
																		AQP4 western blotting
																		Primary antibody: Rabbit anti-AQP4 antibody (1:1,000 dilution; Chemicon, AB3594, Lot #: 3213917)
																		Secondary antibody: Donkey anti-Rabbit-HRP secondary antibody (1:10,000 dilution; Jackson Immunoresearch, #711-035-152, Lot#59390)
																		Dual Color Ladder (Bio-rad)
																		antigen control is the rat homolog of AQP4
																		bActin loading control
																		Primary antibody: Mouse anti-βactin primary antibody (1:5,000 dilution; Cell Signaling Technology, #12262S, Lot #: 2)
																		Secondary antibody: Donkey anti-Mouse-HRP secondary antibody (1:10,000 dilution; Jackson Immunoresearch #715-035-150, Lot #: 143140)
																		Dual Color Ladder (Bio-rad)
																		antigen control is the rat homolog of AQP4

## Sheet: Fig. 3e
Fig. 3e
AQP4/Actin	Day	Night
	1.39438	1.00075
	0.342093	0.823757
	0.412334	1.76176
	1.00108	0.632868
	2.3679	1.51861
	0.88072	1.0135
	1.05443	1.30155
	1.82194	0.852863
	1.79664	0.745752
	0.663169	0.578519
	1.51868	0.998134
	1.27727	0.26518
	0.466916	0.77533
	1.09333	1.28625
	0.62976	2.10705

[truncated: 35 more sheets: Fig. 3f, Fig. 3h, Fig. 4b, Fig. 4c, Fig. 4f, Fig. 4g, Fig. 4j and inset, Fig. 4k, Fig. 5bc, Fig. 5d, Fig. 5gh, Fig. 5i, Fig. 5k, Fig. 5l, Fig. 6b, Fig. 6ef, Fig. 6g, Supplementary Fig. 1a and inset, Supplementary Fig. 1cd (left), Supplementary Fig. 1d (right) …]
